# Supplementary material for: Environmental DNA (eDNA) Metabarcoding in the Fish Market and Nearby Seafood Restaurants in Taiwan Reveals the Underestimation of Fish Species Diversity in Seafood
Source: Biology (Basel). 2021 Nov 4;10(11):1132. doi: 10.3390/biology10111132 (PMC8614924; doi:10.3390/biology10111132)
Supplement: Supplementary file 1 [file biology-10-01132-s001.zip]

Archive with 1 entries (1 files):
- biology-1447729-supplementary.xlsx
