# Supplementary material for: Environmental DNA (eDNA) Metabarcoding in the Fish Market and Nearby Seafood Restaurants in Taiwan Reveals the Underestimation of Fish Species Diversity in Seafood
Source: Biology (Basel). 2021 Nov 4;10(11):1132. doi: 10.3390/biology10111132 (PMC8614924; doi:10.3390/biology10111132)
Supplement: Supplementary file 1 [file biology-10-01132-s001.zip › biology-1447729-supplementary.xlsx]

## Sheet: 工作表1
Table S1 The complete list of species identified from eDNA samplings in the present study.
Class	Order	Family	Species	12S	COI	ND	Dec-I	Dec-II	Jan-I	Jan-II
Actinopterygii	Perciformes	Acropomatidae	Acropoma japonicum	1	0	0	0	0	1	1
Actinopterygii	Perciformes	Acropomatidae	Synagrops philippinensis	1	0	0	1	0	0	0
Chondrichthyes	Lamniformes	Alopiidae	Alopias pelagicus	1	1	0	1	1	1	1
Chondrichthyes	Lamniformes	Alopiidae	Alopias superciliosus	1	1	1	1	1	1	1
Actinopterygii	Perciformes	Apogonidae	Jaydia carinatus	1	0	0	0	0	1	0
Actinopterygii	Perciformes	Apogonidae	Ostorhinchus sp.	0	1	0	1	0	0	0
Actinopterygii	Perciformes	Bramidae	Eumegistus illustris	0	1	0	0	0	1	0
Actinopterygii	Perciformes	Caesionidae	Caesio caerulaurea	1	0	0	1	0	1	0
Actinopterygii	Perciformes	Caesionidae	Pterocaesio chrysozona	0	1	0	0	0	1	0
Actinopterygii	Perciformes	Caesionidae	Pterocaesio digramma	1	1	0	1	0	1	0
Actinopterygii	Perciformes	Carangidae	Carangoides coeruleopinnatus	0	1	0	0	0	1	0
Actinopterygii	Perciformes	Carangidae	Decapterus macrosoma	1	0	0	0	0	1	0
Actinopterygii	Perciformes	Carangidae	Decapterus maruadsi	1	1	1	1	0	1	1
Actinopterygii	Perciformes	Carangidae	Decapterus russelli	0	1	0	0	0	1	1
Actinopterygii	Perciformes	Carangidae	Selar crumenophthalmus	1	0	0	0	0	1	0
Actinopterygii	Perciformes	Carangidae	Seriola dumerili	1	1	1	1	1	1	0
Actinopterygii	Perciformes	Carangidae	Seriola lalandi	1	0	1	1	1	1	0
Actinopterygii	Perciformes	Carangidae	Seriola rivoliana	1	0	0	1	1	1	0
Actinopterygii	Perciformes	Carangidae	Trachinotus africanus	0	1	0	0	0	0	1
Actinopterygii	Perciformes	Carangidae	Trachinotus blochii	1	1	0	0	0	1	1
Actinopterygii	Perciformes	Carangidae	Trachurus japonicus	1	1	1	1	1	1	1
Chondrichthyes	Carcharhiniformes	Carcharhinidae	Carcharhinus brevipinna	1	0	0	0	0	1	1
Chondrichthyes	Carcharhiniformes	Carcharhinidae	Carcharhinus falciformis	1	0	0	0	0	1	0
Chondrichthyes	Carcharhiniformes	Carcharhinidae	Carcharhinus macloti	1	0	0	0	0	1	0
Chondrichthyes	Carcharhiniformes	Carcharhinidae	Carcharhinus obscurus	1	1	0	0	1	1	1
Chondrichthyes	Carcharhiniformes	Carcharhinidae	Carcharhinus sealei	0	1	0	1	1	1	1
Chondrichthyes	Carcharhiniformes	Carcharhinidae	Carcharhinus sorrah	1	0	0	0	0	1	0
Chondrichthyes	Carcharhiniformes	Carcharhinidae	Prionace glauca	1	1	0	0	1	1	1
Actinopterygii	Perciformes	Centrolophidae	Psenopsis anomala	1	0	0	1	0	1	0
Actinopterygii	Perciformes	Chaetodontidae	Chaetodon auripes	1	0	0	0	0	1	0
Actinopterygii	Perciformes	Chaetodontidae	Chaetodon lineolatus	1	0	0	0	0	1	0
Actinopterygii	Perciformes	Channichthyidae	Chionodraco rastrospinosus	1	1	0	1	1	1	1
Actinopterygii	Anguilliformes	Congridae	Bathycongrus retrotinctus	1	0	0	0	0	1	0
Actinopterygii	Anguilliformes	Congridae	Gnathophis nystromi	0	1	0	0	0	1	1
Actinopterygii	Perciformes	Coryphaenidae	Coryphaena equiselis	1	1	0	1	1	1	1
Actinopterygii	Pleuronectiformes	Cynoglossidae	Cynoglossus ochiaii	1	0	0	0	0	1	0
Chondrichthyes	Myliobatiformes	Dasyatidae	Himantura leoparda	0	1	0	0	1	0	0
Chondrichthyes	Myliobatiformes	Dasyatidae	Maculabatis gerrardi	1	1	1	1	1	1	1
Chondrichthyes	Myliobatiformes	Dasyatidae	Maculabatis pastinacoides	0	1	0	0	1	0	0
Chondrichthyes	Myliobatiformes	Dasyatidae	Pastinachus gracilicaudus	0	1	0	0	1	0	1
Chondrichthyes	Myliobatiformes	Dasyatidae	Pateobatis jenkinsii	0	1	0	0	1	0	1
Actinopterygii	Tetraodontiformes	Diodontidae	Chilomycterus reticulatus	1	0	0	0	0	1	0
Actinopterygii	Perciformes	Emmelichthyidae	Erythrocles schlegelii	1	0	0	0	0	1	0
Actinopterygii	Clupeiformes	Engraulidae	Encrasicholina pseudoheteroloba	1	0	0	0	1	0	0
Actinopterygii	Gadiformes	Gadidae	Gadus chalcogrammus	1	1	0	1	1	1	1
Actinopterygii	Gadiformes	Gadidae	Gadus macrocephalus	1	1	1	1	1	1	1
Actinopterygii	Gadiformes	Gadidae	Melanogrammus aeglefinus	1	0	0	1	0	0	0
Actinopterygii	Perciformes	Gempylidae	Gempylus serpens	1	0	0	0	0	1	0
Actinopterygii	Perciformes	Gempylidae	Lepidocybium flavobrunneum	1	0	0	1	0	1	0
Actinopterygii	Perciformes	Haemulidae	Hapalogenys nigripinnis	0	1	0	0	0	1	0
Actinopterygii	Perciformes	Haemulidae	Parapristipoma trilineatum	1	1	1	1	1	1	1
Actinopterygii	Perciformes	Istiophoridae	Istiompax indica	0	1	0	1	0	1	0
Actinopterygii	Perciformes	Istiophoridae	Istiophorus albicans	0	1	0	0	0	0	1
Actinopterygii	Perciformes	Istiophoridae	Istiophorus platypterus	0	1	0	1	1	0	1
Actinopterygii	Perciformes	Istiophoridae	Makaira mazara	1	1	0	0	0	1	1
Actinopterygii	Perciformes	Istiophoridae	Makaira nigricans	1	1	1	0	0	1	1
Actinopterygii	Perciformes	Kyphosidae	Girella punctata	0	1	0	1	1	1	0
Actinopterygii	Perciformes	Labridae	Choerodon azurio	0	1	0	1	1	1	1
Actinopterygii	Perciformes	Labridae	Pseudolabrus eoethinus	1	1	0	0	0	1	0
Actinopterygii	Siluriformes	Loricariidae	Pterygoplichthys anisitsi	1	1	0	0	0	1	1
Actinopterygii	Siluriformes	Loricariidae	Pterygoplichthys pardalis	1	1	1	0	0	1	1
Actinopterygii	Perciformes	Lutjanidae	Etelis coruscans	1	0	0	0	0	1	0
Actinopterygii	Perciformes	Lutjanidae	Lutjanus argentimaculatus	1	0	0	1	0	0	0
Actinopterygii	Perciformes	Lutjanidae	Lutjanus erythropterus	0	1	0	0	1	1	0
Actinopterygii	Perciformes	Lutjanidae	Lutjanus johnii	0	1	0	0	1	1	0
Actinopterygii	Perciformes	Lutjanidae	Lutjanus lutjanus	1	0	0	0	0	1	0
Actinopterygii	Perciformes	Lutjanidae	Lutjanus malabaricus	1	1	0	1	1	1	0
Actinopterygii	Perciformes	Lutjanidae	Lutjanus quinquelineatus	1	1	0	0	0	1	0
Actinopterygii	Perciformes	Lutjanidae	Lutjanus rivulatus	1	1	0	1	0	1	1
Actinopterygii	Perciformes	Malacanthidae	Branchiostegus argentatus	0	1	0	1	1	0	0
Actinopterygii	Tetraodontiformes	Monacanthidae	Aluterus monoceros	0	1	0	1	0	1	0
Actinopterygii	Tetraodontiformes	Monacanthidae	Aluterus scriptus	0	1	0	1	0	1	1
Actinopterygii	Tetraodontiformes	Monacanthidae	Cantherhines pardalis	1	0	0	1	0	1	0
Actinopterygii	Mugiliformes	Mugilidae	Crenimugil buchanani	0	1	0	1	0	0	0
Actinopterygii	Mugiliformes	Mugilidae	Mugil cephalus	1	1	1	1	1	1	1
Actinopterygii	Mugiliformes	Mugilidae	Mugil platanus	1	0	0	1	1	1	0
Actinopterygii	Mugiliformes	Mugilidae	Planiliza macrolepis	0	1	0	1	0	1	0
Actinopterygii	Perciformes	Mullidae	Upeneus japonicus	1	0	0	1	0	1	1
Actinopterygii	Perciformes	Mullidae	Upeneus quadrilineatus	1	0	0	1	0	1	0
Actinopterygii	Anguilliformes	Muraenidae	Gymnothorax flavimarginatus	1	1	0	1	1	0	0
Actinopterygii	Anguilliformes	Muraenidae	Gymnothorax isingteena	1	1	1	1	0	1	0
Actinopterygii	Anguilliformes	Muraenidae	Gymnothorax javanicus	1	0	0	1	0	1	0
Actinopterygii	Anguilliformes	Muraenidae	Gymnothorax prionodon	1	0	0	0	0	1	0
Actinopterygii	Anguilliformes	Muraenidae	Gymnothorax margaritophorus	1	0	0	0	0	1	0
Actinopterygii	Anguilliformes	Muraenidae	Gymnothorax niphostigmus	1	0	0	0	0	1	0
Actinopterygii	Anguilliformes	Muraenidae	Gymnothorax reevesii	1	1	0	1	0	1	1
Actinopterygii	Anguilliformes	Muraenidae	Gymnothorax reticularis	1	0	0	1	0	1	1
Actinopterygii	Anguilliformes	Muraenidae	Gymnothorax thyrsoideus	1	0	0	0	0	1	0
Actinopterygii	Anguilliformes	Muraenidae	Gymnothorax undulatus	1	1	0	1	1	1	0
Actinopterygii	Anguilliformes	Muraenidae	Enchelycore anatina	1	0	0	0	0	1	0
Actinopterygii	Anguilliformes	Muraenidae	Strophidon sathete	1	0	0	0	0	1	0
Actinopterygii	Perciformes	Nemipteridae	Parascolopsis eriomma	1	0	0	0	0	1	0
Actinopterygii	Perciformes	Nomeidae	Cubiceps whiteleggii	1	0	0	1	0	0	0
Actinopterygii	Ophidiiformes	Ophidiidae	Neobythites sivicola	1	0	0	0	0	1	0
Actinopterygii	Pleuronectiformes	Paralichthyidae	Pseudorhombus pentophthalmus	0	1	0	0	0	1	0
Actinopterygii	Perciformes	Pempheridae	Pempheris schwenkii	1	0	0	1	1	1	0
Actinopterygii	Perciformes	Pomacentridae	Abudefduf bengalensis	1	1	0	1	1	1	1
Actinopterygii	Perciformes	Pomacentridae	Abudefduf sexfasciatus	1	0	0	1	0	1	0
Actinopterygii	Perciformes	Pomacentridae	Abudefduf vaigiensis	1	1	0	1	0	1	1
Actinopterygii	Perciformes	Pomacentridae	Chromis analis	1	1	0	1	1	1	1
Actinopterygii	Perciformes	Pomacentridae	Chromis ovatiformis	1	0	0	0	0	1	0
Actinopterygii	Perciformes	Pomacentridae	Neopomacentrus cyanomos	1	1	0	1	0	1	0
Actinopterygii	Perciformes	Pomacentridae	Pomacentrus coelestis	1	1	0	1	0	1	1
Actinopterygii	Salmoniformes	Salmonidae	Salmo salar	0	1	0	0	1	0	0
Actinopterygii	Beloniformes	Scomberesocidae	Cololabis saira	1	0	0	1	0	1	0
Actinopterygii	Perciformes	Scombridae	Auxis rochei	1	0	1	1	1	1	1
Actinopterygii	Perciformes	Scombridae	Auxis thazard	1	1	0	1	1	1	1
Actinopterygii	Perciformes	Scombridae	Katsuwonus pelamis	1	0	0	0	0	1	0
Actinopterygii	Perciformes	Scombridae	Rastrelliger kanagurta	1	0	0	0	1	0	0
Actinopterygii	Perciformes	Scombridae	Sarda orientalis	1	1	1	1	0	1	1
Actinopterygii	Perciformes	Scombridae	Scomber australasicus	1	1	0	1	1	1	0
Actinopterygii	Perciformes	Scombridae	Scomber japonicus	0	1	0	1	1	1	1
Actinopterygii	Perciformes	Scombridae	Scomberomorus niphonius	0	1	0	0	0	1	0
Actinopterygii	Perciformes	Scombridae	Thunnus alalunga	1	0	0	0	0	1	0
Actinopterygii	Perciformes	Scombridae	Thunnus albacares	0	1	0	0	0	1	0
Actinopterygii	Perciformes	Scombridae	Thunnus obesus	1	0	0	1	1	1	0
Actinopterygii	Perciformes	Scombridae	Thunnus tonggol	0	1	0	1	0	1	0
Actinopterygii	Scorpaeniformes	Scorpaenidae	Scorpaenopsis cirrosa	1	0	0	1	0	1	1
Actinopterygii	Scorpaeniformes	Scorpaenidae	Scorpaenopsis orientalis	1	0	0	1	1	1	0
Actinopterygii	Perciformes	Serranidae	Aethaloperca rogaa	1	1	0	1	1	1	1
Actinopterygii	Perciformes	Serranidae	Cephalopholis boenak	1	0	0	1	0	0	0
Actinopterygii	Perciformes	Serranidae	Cephalopholis sexmaculata	1	0	0	1	1	1	0
Actinopterygii	Perciformes	Serranidae	Epinephelus awoara	1	1	1	1	0	0	1
Actinopterygii	Perciformes	Serranidae	Epinephelus coioides	1	1	1	1	1	1	0
Actinopterygii	Perciformes	Serranidae	Epinephelus fasciatomaculosus	1	0	0	0	0	1	0
Actinopterygii	Perciformes	Serranidae	Epinephelus fuscoguttatus	1	1	0	1	1	1	1
Actinopterygii	Perciformes	Serranidae	Epinephelus lanceolatus	1	0	0	1	0	1	0
Actinopterygii	Perciformes	Serranidae	Epinephelus bruneus	1	0	0	0	0	1	1
Actinopterygii	Perciformes	Serranidae	Epinephelus quoyanus	1	0	0	1	0	1	0
Actinopterygii	Perciformes	Serranidae	Epinephelus tukula	1	0	0	1	0	1	0
Actinopterygii	Perciformes	Serranidae	Variola louti	1	0	0	0	0	1	0
Actinopterygii	Perciformes	Siganidae	Siganus argenteus	0	1	0	0	0	0	1
Actinopterygii	Perciformes	Sparidae	Argyrops spinifer	1	1	1	1	1	1	1
Actinopterygii	Perciformes	Sparidae	Evynnis cardinalis	1	1	0	0	0	1	1
Actinopterygii	Perciformes	Sparidae	Parargyrops edita	0	1	0	0	0	0	1
Chondrichthyes	Carcharhiniformes	Sphyrnidae	Sphyrna lewini	1	0	0	0	0	1	0
Chondrichthyes	Carcharhiniformes	Sphyrnidae	Sphyrna zygaena	1	1	0	1	1	1	1
Actinopterygii	Perciformes	Stromateidae	Pampus argenteus	1	1	1	0	0	1	1
Actinopterygii	Perciformes	Stromateidae	Pampus chinensis	0	1	0	0	0	1	1
Actinopterygii	Perciformes	Stromateidae	Pampus cinereus	0	1	0	0	0	0	1
Actinopterygii	Tetraodontiformes	Tetraodontidae	Lagocephalus gloveri	1	0	0	0	0	1	0
Chondrichthyes	Carcharhiniformes	Triakidae	Galeorhinus galeus	0	1	0	1	1	0	0
Chondrichthyes	Carcharhiniformes	Triakidae	Hemitriakis japanica	0	1	0	1	1	0	0
Chondrichthyes	Carcharhiniformes	Triakidae	Mustelus asterias	0	1	0	0	1	0	0
Chondrichthyes	Carcharhiniformes	Triakidae	Mustelus griseus	0	1	0	1	0	1	0
Chondrichthyes	Carcharhiniformes	Triakidae	Mustelus manazo	0	1	0	1	0	1	0
Actinopterygii	Perciformes	Trichiuridae	Trachurus lathami	1	0	0	1	1	1	1
Actinopterygii	Perciformes	Trichiuridae	Trachurus picturatus	1	1	0	0	0	1	1
Actinopterygii	Perciformes	Trichiuridae	Trachurus trachurus	1	0	0	1	1	1	0
Actinopterygii	Perciformes	Trichiuridae	Trichiurus japonicus	1	1	0	1	1	1	1
Actinopterygii	Perciformes	Trichiuridae	Trichiurus lepturus	1	1	0	1	1	1	1
Chondrichthyes	Myliobatiformes	Urolophidae	Urolophus aurantiacus	1	0	0	0	0	1	0
Actinopterygii	Perciformes	Xiphiidae	Xiphias gladius	0	1	0	0	1	0	1
